# Supplementary material for: The quality of geriatric rehabilitation from the patients’ perspective: a scoping review
Source: Age Ageing. 2023 Mar 15;52(3):afad032. doi: 10.1093/ageing/afad032 (PMC10020894; doi:10.1093/ageing/afad032)
Supplement: aa-22-1755-File003_afad032 [file aa-22-1755-file003_afad032.xlsx]

## Sheet: 2. Data extraction
2. Data extraction																								Outcome
Record number	Auteur	Year	Title	Title journal	Study type	Aim(s)/purpose	No of patients (I/C)	Mean age +/- SD (I/C)	Male I/C	Female I/C	Diagnose	Cognitive state	cognitive impairment yes/no	Mean length of stay in GR or hospital	Patient perspective: factoren	Patient perspective: criteria	Patient perspective: mechanism	Team members//disciplines	Rehabilitation programme description	Functional performance: Activity*	Functional performance: Level of participation*	Quality of care	Key findings	Future investigation
1	G Archibald	2003	Patients’ experiences of hip fracture	2003 Blackwell Publishing Ltd, Journal of Advanced Nursing, 44(4), 385–392	Phenomenological methodology	The aim of the study was to reveal participants’ experiences in order to gain insights into how to improve the nursing care of people after hip fracture.	5	> 65 years	1	4	Hip fracture	No cognitive impairment	No			Pain management, meeting psychological and physical needs for care, exploring appropriate settings for rehabilitation, discharge planning, and ensuring a reasonable quality of life are areas for consideration and future development.	An awareness of where patients are in this process will help nurses to establish a plan of care and realistic goals with them. Allowing patients to recount their stories is important in beginning the recovery process.	An awareness of where patients are in this process will help nurses to establish a plan of care and realistic goals with them. Allowing patients to recount their stories is important in beginning the recovery process.			Participants described how they felt that they were able to regain their independence, and move towards normality, once they could do more for themselves. As motivation is a key aspect in rehabilitation, nurses might consider the most appropriate environment for recovery.		The injury experience: storytelling, recalling the experience, the injury. The pain experience. The recovery experience: the operation, beginning the struggle, regaining independence. The disability experience: disability, depending on others, housebound	Improving quality of life after discharge is a key area for further investigation.
2	A Atwal	2007	Older adults experiences of rehabilitation in acute health care	2007 The Authors. Journal compilation 2007 Nordic College of Caring Science	Postdischarge interviews	The project aimed to explore whether healthcare professionals are actively engaging older adults in rehabilitation programmes.	43	Male mean age 81.4 years, female mean age 78.5 years	18	25					Despite the acute nature of rehabilitation wards it is essential that older adults have access to a wide range of facilities that include social and leisure occupations.	Successful rehabilitation is dependent upon older adults receiving skilled rehabilitation from health and social care professionals. When beginning the rehabilitation process (identifying problems and strengths) is it essential that therapists and nurses design rehabilitation programme tailored to individual needs that value the importance of psychosocial factors.	Good quality care is characterised by patients and relatives as individualised, patient focused and related to need, provided by professionals who demonstrate a caring relationship by involvement, commitment and concern.		The ultimate aim of the rehabilitation is to promote re-integration into the family, home, work, leisure, social and community occupations. The failure to clearly identify the older adults problems and strengths resulted in older adults having unmet occupational goals on discharge from the acute care setting. On discharge older adults reported that they were dependent upon family members and or h…				Acute care settings are failing older adults for a number of reasons. The first reason is the failure of nurses and allied healthcare professionals to restore and maintain occupations of daily living. The second reason is related to the allied health professionals, as older adults were often unable to recall the professions that were involved in their intervention and the rationale for therapy in…	It is suggested that further research is needed to explore the effectiveness of allied health rehabilitation in the acute setting. This study highlights the need for further research into older adults’ perceptions of the rehabilitation process in the acute setting.
3	J Chen	2019	Needs of Chinese patients undergoing home-based rehabilitation after hip replacement: A qualitative study	PLOS ONE | July 26, 2019	Semi-structured interviews --> qualitative content analysis	To understand how a person makes sense of their experience of a particular phenomenon, by which to investigate the needs of Chinese patients undergoing home-based rehabilitation after hip replacement, and to provide considerable evidence and insights into these questions.	21	66.28 ± 5.21 years	8	13	15 total hip arthroplasty 6 hemiarthroplasty		???		Needs to obtain health related knowledge: the daily diet knowledge, the disease-related knowledge, the treatment related knowledge, the knowledge about the rehabilitation programme, the knowledge about the prognosis. The needs to obtain cares and supports: the prevention and treatment of related complications, the need to facilities renovation. The needs for those who cannot self-care: the needs …				Home-based rehabilitation				Numerous needs have been identified for the patients undergoing home-based rehabilitation after hip replacement surgery. Although most of these patients showed a strong desire for recovery, they lacked proper rehabilitation guidance. In addition, we has found that these patients have a massive demand for professional home-based rehabilitation services. Policies involving community and home visits…
4	L Chen	2015	First-time stroke survivors and caregivers' perception of being engaged in rehabilitation	JAN informing practice and policy worlwide through research and scolarship	An interpretive study design	To explore community-dwelling first-time stroke survivors and family caregivers’ perceptions of being engaged in stroke rehabilitation.	22	69 years			83% Ischaemic stroke and co-morbidities	yes post stroke	yes		Four major themes regarding first-time stroke survivors and their caregivers’ perceptions of being engaged in rehabilitation were identified from the data analyses. These themes were: (1) readiness to return home; (2) coping with care transition; (3) dealing with fragmented rehabilitation services; and (4) uncertainty about ongoing rehabilitation.	First-time stroke survivors demonstrated low health literacy in stroke and prevention of stoke recurrence. Their needs to learn more about stroke and rehabilitation programmes were usually ignored in busy clinical settings before discharge from the hospital. Participants perceived that staff members were too busy to explain more detailed information to them and inflexible in caregiver training. T…	The variation in the perceptions of care transition is an indicator of a lack of guidelines and a coordinated approach to ensure the continuity of rehabilitation during care transition for all stakeholders involved. When rehabilitation interventions engaged stroke survivors in planning and goal setting, they encouraged stroke survivors to take charge of their rehabilitation, a crucial process to …		Rehabilitation of people with disabilities is defined as ‘a process aimed at enabling them to reach and maintain their optimal physical, sensory, intellectual, psychological and social functional levels’. In a long-term journey of rehabilitation, stroke survivors and caregivers’ care needs are personalized and influenced by different stages of recovery, pre-existing health conditions, their goals…
5	YP Demir	2015	qualitative study	Topics in Stroke Rehabilitation 2015 VOL.22 NO.5	Qualitative descriptive design	to investigate the perspectives of the threesome, with regard to the two themes of the study: (1) What are the problems faced by the patients after stroke?; and (2) What does recovery after stroke mean to you?	53	60.79 ± 16.14 years	52.8%	47.2%		No (exclusion criteria	No		physiotherapists gave the priority to body function and body structure, while patients and caregivers gave the priority to activities and participation.	The problems faced by the patients after stroke are, as perceived by the patients and caregivers, mostly related to body structure and function component. Underlining the fact that the ultimate goal of rehabilitation is to re-establish social participation, patients, and their families should be educated on activity restrictions, problems preventing social participation, and the ways to cope with…							Physiotherapists having more realistic opinion on recovery and patients having completely different expectations are the common findings of numerous studies. The results highlight the fact that healthcare professionals working in thefield ofstroke need to developpatient-centered, function-focused, interdisciplinary rehabilitation strategies, which take personal and social environments of the pati…
6	SD Gill	2015	Evaluating health services with point of service feedback: perspectives and experiences of patients, staff and community volunteers in an inpatient rehabilitation facility	Disabil Rehabil, 2015; 37(21):	Purposeful sampling, in-depth semi-scripted interviews	To determine patient, staff and community volunteer opinions and experiences of point of service feedback (POSF) in an inpatient rehabilitation facility.	20	Mean 75 years (45-89 years)	8	12	Orthopaedic patients, Amputee patients, Neurology patients, debilitated patients			1-8 weeks	Many patients indicated they enjoyed and valued participating in POSF because it provided a unique opportunity to express thoughts and opinions about their healthcare experience when such opportunities might not otherwise exist. Many patients indicated they preferred giving feedback while they were in the rehabilitation centre compared with completing a questionnaire when they returned home becau…								POSF can be an appropriate and useful method to evaluate health services. Patients wanted the option of expressing their opinions and providing feedback; POSF enabled this. POSF is a bidirectional exchange of information that affected patients. POSF was therapeutic for some patients because it made them feel valued and provided opportunities for socialisation. Other patients found giving feedback…
7	C. Ellis-Hill	2009	Going home to get on with life: Patients and carers experiences of being discharged from hospital following a stroke	Disability and Rehabilitation, 2009; 31(2): 61–72	Semi-structured interviews	‘What constituted a ‘‘good’’ or ‘‘poor’’ experience in relation to the transition from hospital to home?’ Specific areas such as planning and preparation, arrangements for follow-up and timeliness of response of community services were considered in depth.	20	Mean age 70 years (aged between 53 and 85 years)	12	8	Stroke	As the participants had to be able to take part in interviews, those with severe communication and cognitive impairments were not included as we did not have the expertise to work with these people.	No		Following the analysis, in order to answer the question regarding the factors which characterized a ‘good’ versus a ‘poor’ experience of discharge, three key tensions were identified which applied to all of the participants in the study, these were: (1) Continuity in recovery versus loss of momentum; (2) Being supported versus being abandoned; (3) Being in the picture versus being in the dark.								The key finding of this research is that people appear to be working to their own model of recovery, which incorporates a sense of momentum – literally moving on through their life, with their own goals and plans. They have expectations of when they are likely to be discharged, and what will happen in their life in the short and long term. The model which people develop is different for each indi…
8	B. Krevers	2009	Patient evaluation of the care and rehabilitation process in geriatric hospital care	Disability and rehabilitation	Qualitative interview	To gain a deeper understanding of how elderly persons experience and evaluate the care and rehabilitation process	14	63-91 years, mean age 78 year	3	11		Adequate cognitive and physiological function				An important result was that patient descriptions of these needs divered according to the diverent phases in the process and owing to their interpretation of their illness trajectories as well as their descriptions of their personal characteristics.	The active patient character was described as seekingto influence the situation actively. These patients used several strategies to influence the care process. They initiated communication with the staff, asked for information, and wanted to have control over the health care process and to participate in it. The frustrated patient character transferred part of his/her control over the situation t…				Their definition of the situation at the hospital included the staff, the context and the organization of hospital care; all these aspects were central to patient participation in the care.	The staff could listen to and respect what the patient said and discuss how the problem could be solved; furthermore the staff could try to persuade the patient to accept the situation. Patients experienced the most frustration when the staff ignored and avoided them and failed to acknowledge their opinions.
9	S. Lou	2017				To investigate how mild stroke patients and their partners experience and manage everyday life in a context of ESD.	22	Average age women 65 year, men 70 years	15	7	Stroke				Home as a healing place: timely discharge, home as my space, not alone. The flow of everyday life: physical and coginitive impairment, adjusting through collaboration, future scenarios. Professional safety net: home as arena for rehabiliation, quality of service.									Future qualitative studies should explore rehabilitation contexts in which ESD may be less positively evaluated, such as by patients living alone, younger patients or couples struggling with more severe impairments after a stroke.
10	S. McKain		Exploration of patients’ needs for information on arrival at a geriatric and rehabilitation unit	Journal of Clinical Nursing 14, 704–710	Semi-structured interviews	The aim of this study was to gather information about patients’ needs prior to transferring from an acute care facility to a rehabilitation setting that could assist patients to engage actively in rehabilitation activities upon entering the unit.	9	54-93 years mean age 74.9 years	1	8	4 fractures, 2 CVAs, 1 prothesis removal, 1 Guillian Barre, 1 syncope	Excluded: diagnosis dementia, a psychiatric co-morbidity, a current acute illness, aphasia, MMSE <24	No			Generally participants received very little information about what to expect on admission to the rehabilitation unit. Those participants who did not raise any questions about the transfer received very little if any information about their changed situation, none of the participants viewed this as being problematic. Rehabilitation was perceived as a ‘ticket out of hospital’ or ‘a step in the righ…							Primarily, health professionals need to recognize that patients are often compliant with decisions made while they are inpatients of the current health care system. The philosophy and practices of this system could be reviewed to examine how patients, as valuable partners in the system, are actively engaged in their own programme planning. Secondly, health professionals need to be cognisant of th…
11	F. Medina-Mirapeix	2015	Continuity of care in hospital rehabilitation services: a qualitative insight from inpatients’ experience	Brazilian Journal of Physical Therapy 2017;21(2):85---91	Semi-structured interviews	This qualitative study aimed to contribute to the knowledge base in rehabilitation about continuity from the patients’ perspective.	15	Mean age 65.6 years (SD 9.5)	7	8	4 stroke, 4 knee replacement, 7 hip replacement	Patients were excluded if they unable toparticipate in interviews due to physical or mental disabil-ity (e.g., deafness or learning disability) or were non-Spanishspeaking.	No	10.4 days (SD 4.5)	Informational continuity, transfer of information, relational continuity, established patient-therapist relationship, consistency of provider, management conitnuity, consistency of care, involvement of patients in their care process								For patients, continuity of care may be the result of goodinterpersonal skills on the part of providers, informationflow between providers, and/or their own involvement inthe care process, and most of the problems mentioned canbe modified by improving this continuity.
12	L. Nielsen	2018	Returning to everyday life after discharge from a short-stay unit at the Emergency Department—a qualitative study of elderly patients’ experiences	INTERNATIONAL JOURNAL OF QUALITATIVE STUDIES ON HEALTH AND WELL-BEING 2019, VOL. 14, 1563428	Qualitative interviews	The aim of this study was therefore to explore and gain a deeper understanding of elderly patients` experiences of being discharged and their return to everyday lives after discharge from a short-stay unit the ED.	11	Mean age 74.7 years	3	8	1 back pain, 3 infection, 2 respiratory, 4 neurological, 1 heart problems	Exclusion criteria were terminal illness, severe dementia or being unable to speak and understand Danish.			Pain and fatigue limited performance of daily acitivities, frustrations and concerns, the importance of being involved and listened to durin admission, the importance of being prepared for being discharged.								The results of the present study show that elderly patients want to be involved and participate in their discharge from the ED, although lack of verbal and written information and lack of involvement in the discharge process were experienced by some of the participants.	Further research is needed to examine how the process of discharge from an acute setting may be improved and how focus on elderly patients’ everyday lives and their performance of daily activities can be included both at hospital and in primary care.
13	E. Phelps	2019	A qualitative study of patients’ experience of recovery after a distal femoral fracture	Injury 50 (2019) 1750–1755	Semi-structured interviews	We examined patients’ experiences during treatment and the early stages of recovery.	11	Aged 54-93, mean age 76.3 years	2	9	Distal femoral fracture	One participant, whose consultee was interviewed on his behalf, had dementia.	Yes		Being informed, muddling through, struggling to move	Rehabilitation is not just about physio and showing you how to do an exercise, a physio, a good physio will encourage you to get better.							Our findings reveal that patients’ experience of treatment and recovery after a distal femoral fracture is similar to that of a hip fracture, with limited mobility and difficulty completing day-to-day activities prominent within patients’ accounts of their experience. We also found that the majority of participants reported limited physiotherapy once they were discharged from hospital and some pa…	Further research is required to i) identify whether patient characteristics such as self-efficacy, which may not currently be factored into treatment decision-making, are important predictors of patient outcomes and ii) investigate the most appropriate interventions to foster patients’ confidence after a fragility fracture.
14	M. Pol	2019	Everyday life after a hip fracture: what community-living older adults perceive as most beneficial for their recovery	Age and Ageing 2019; 48: 440–447	Semi-structured interviews	What aspects of the recovery process after hip fracture do community-dwelling older adults perceive as the most beneficial for their return to everyday life?	19	65-94 aged	7	12	Hip fracture	It is possible that we did not interview participants with more severe (cognitive) limitations that might have influenced their experiences and perspectives concerning their recovery.	No		The conceptual model provides an understanding of the participants’ experiences and perspectives concerning their process of recovery to everyday life at home. Participants described the remaining physical restrictions (being less mobile, dependence on mobility aids) and psychological restrictions (being tired and careful and concerned about falling again) after their hip fracture that had implic…								Participants highlight their own role as essential for recovery. Additionally, coaching provides emotional support, which boosts self-confidence in performing everyday activities. Furthermore, technology can encourage older adults to become more active and being engaged in the recovery process.
15	I Proot	2000	Patient autonomy during rehabilitation: the experiences of stroke patients in nursing homes	International Journal of Nursing Studies 37 (2000) 267±276	Grounded theory study	Grounded theory (Strauss and Corbin, 1990) was used to explore patient autonomy during rehabilitation, for two reasons. First, the concept under study has been little studied, and second, the final recommendations of the project have to be used by health professionals.	17	50-85 years (mean 72.5 years)	10	7	Stroke		No			Although decision-making about their own treatment is difficult for most patients, they valued shared decision-making, e.g. about destination and moment of discharge, recreation, meals, therapy schedules, care routines, and aids. Shared decision-making might be improved by information, deliberation and evaluation. Spending time autonomously is important for patients during rehabilitation, becaus…	Patient autonomy changes during rehabilitation due to patient and environmental factors. Patient factors concern conditions and strategies of the patient. Environmental factors encompass the nursing home, and the strategies of health professionals and family. Spending time autonomously is important for patients during rehabilitation, because patients possess more skills than on admission.		An important aim of the rehabilitative process is the transition from dependence to independence.	Patients are aware of an increase in self-care, and are proud of their own progress. Moreover, they are habituated (e.g. they know health professionals, allocation of tasks and care routines), and experience increasing expertise. These alterations lead to an increase in self-confidence. Nevertheless, patients feel insecure and feel like laypersons concerning rehabilitation methods.
16	I Proot	1999	Stroke patients’ needs and experiences regarding autonomy at discharge from nursing home	Patient Education and Counseling 41 (2000) 275–283	Qualitative study		20	50-85 years (mean 72.4)	12	8	Stroke		No	4-25 weeks		The attitude of health professionals and family, and the nursing home could influence patient autonomy. Attention to patient autonomy may improve patients’ active participation in rehabilitation, quality of life, and autonomous living after discharge.	Patients, now habituated to their own functioning, are assertive and set their own limits. They give feedback to the health professionals (non-verbal or verbal) and sometimes make complaints. Patients put their own situation in perspective. They compare their own progress with fellow patients and give information to each other. Patients do not always knwo the reason for a changed approach. In the…							Empowering the patient and the family to deal with the consequences of stroke, improving self-management skills of patients, teaching and guiding the family how to deal with the situation at home, providing continuity of care to patient and family through skilled and specialized after-care in the home situation are issues that need attention and warrant further investigation
17	I Proot	2007	SUPPORTING STROKE PATIENTS’ AUTONOMY DURING REHABILITATION	Nursing Ethics 2007 14 (2)	Qualitative study		20	50-85 years (mean 72.4)	12	8	Stroke		No			These patients mostly value paternalism regarding treatment decisions, but need information, evaluation and deliberation about them. According to the patients, information about treatment plans and discharge planning is sometimes lacking, which constrains shared decision making, independence and self-determination. A lack of team approach may diminish patients’ self-confidence and autonomy. It is…
18	S Purcell	2019	Stroke survivors’ experiences of occupation in hospital-based stroke rehabilitation: a qualitative exploration	Disability and Rehabilitation	A descriptive phenomenological approach with semi-structured interviews	the aim of this study was to explore stroke survivors experiences of engagement in occupations during stroke rehabilitation.	8	45-87 yearsMean age 72 years	5	3						individuals wanted more opportunity in and out of therapy for engagement in occupations.	All participants clearly identified that therapy had become the most important occupation at the time of the interviews and that the therapy program provided by the hospital was highly beneficial to their recovery journey. Therapy not only provided structure, meaning, and activity, it influenced the way in which participants thought about occupational engagement. Without it, they were left at ris…						During hospital-based stroke rehabilitation, stroke survivors prioritized the occupations of therapy, rest, and recreation. People with stroke are motivated to participate when the activities within and outside of, therapy align with their pre-stroke life and occupations. A daily stroke rehabilitation program should be balanced with opportunities for rest to support recovery time from therapy and…
19	P. Reay	2015	The patient’s experience of early discharge following total hip replacement	International Journal of Orthopaedic and Trauma Nursing (2015) 19, 131–13	Data were collected by face-to-face interviews and the analysis process was based on Giorgi’s phenomenological scientific methodology	The aim of the study was to describe the post-discharge experience of elderly patients following primary THR and recommend strategies to improve the discharge process.	10	>65 years	4	6	Total hip replacement	Conversant in English and cognitively aware and prepared to be interviewed in their home.	No		Inadequate personalised assessment of suitable adaptive aids and personal needs, frustration, coping with the physical and mobility restrictions, limited social interactions.								This study contributes to understanding the phenomenon of the post-discharge experience following total hip replacement surgery. Patients face ongoing challenges and a variety of problems after hospital discharge as the description of the participants in the study demonstrated. The problems were interrelated; physical and mobility restrictions prevented participants from participating in their us…
20	R v Seben	2018	A qualitative study of patient-centered goal-setting in geriatric rehabilitation: patient and professional perspectives	Clinical rehabilitation 2019, Vol. 33 (I) 128-140	Qualitative interview study --> semistructured interviews	We aimed to gain a deeper understanding of the essence of rehabilitation goals from a patient’s perspective	10	80-96 > 80 years	5	5	7 fracture, 2 cardiovascular disease, 1 pin replacement	No signs of cognitive impairment, as indicated in patients’ medical files,	No		Many participants felt frustrated that they were admitted to the rehabilitation center because they were dependent on others and were unable to make their own decisions	During the interviews, some participants indicated that although their goal during inpatient rehabilitation was to go home, they wished they could have stayed longer at the rehabilitation center. In fact, a few participants indicated the time they had for inpatient rehabilitation was quite short. A few participants stated they would have preferred to stay longer. One participant mentioned he went…				As participants became independent, during inpatient rehabilitation, their main goals were primarily related to regaining independence in self-care activities and going home. Rehabilitation goals appeared to shift over time, and once at home, participants formulated more difficult rehabilitation goals than the goals they had at the start of inpatient rehabilitation			During inpatient geriatric rehabilitation, patient goals are related to regaining independence in self-care activities and going home. Post-discharge, patients are not at their baseline level of functioning, resulting in several ambitious long-term goals.
